# Supplementary material for: Citation Network Study on the Use of New Technologies in Neurorehabilitation
Source: Int J Environ Res Public Health. 2021 Dec 21;19(1):26. doi: 10.3390/ijerph19010026 (PMC8751120; doi:10.3390/ijerph19010026)
Supplement: Supplementary file 1 [file ijerph-19-00026-s001.zip]

Archive with 1 entries (1 files):
- ijerph-1400622-supplementary.pdf
